# Supplementary material for: Relationship Between the Salivary Microbiome and Oral Malodor Metabolites in Older Thai Individuals with Periodontitis and the Cytotoxic Effects of Malodor Compounds on Human Oral Squamous Carcinoma (HSC-4) Cells
Source: Dent J (Basel). 2025 Jan 16;13(1):36. doi: 10.3390/dj13010036 (PMC11764442; doi:10.3390/dj13010036)
Supplement: Supplementary file 1 [file dentistry-13-00036-s001.zip]

Archive with 1 entries (1 files):
- dentistry-3382564-supplementary.pdf
